# Supplementary material for: Alteration of the Respiratory Microbiome in Hospitalized Patients with Asthma–COPD Overlap during and after an Exacerbation
Source: J Clin Med. 2023 Mar 8;12(6):2118. doi: 10.3390/jcm12062118 (PMC10051973; doi:10.3390/jcm12062118)
Supplement: Supplementary file 1 [file jcm-12-02118-s001.zip]

Archive with 1 entries (1 files):
- jcm-2249783-supplementary.pdf
